# Supplementary material for: Association Between Food Patterns and Gray Matter Volume
Source: Front Hum Neurosci. 2019 Oct 29;13:384. doi: 10.3389/fnhum.2019.00384 (PMC6828934; doi:10.3389/fnhum.2019.00384)
Supplement: TABLE S1 — Data used for regression analyses. [file Table_1.XLSX]

## Sheet: Table S1
					56 foods and beverages and 9 dishes
ID	nGMV	Age	Sex (male = 1, female = 2)	BMI	Reduced fat milk and yogurt	Milk and yogurt	Chicken	Pork/beef	Ham/sausage/bacon	Liver	Squid/octopus/shrimp/shellfish	Small fish with bones	Canned tuna	Dried fish/salted fish	Oily fish	Lean fish	Egg	Tofu/atsuagea	Nattob	Potatoes	Pickled green leafy vegetables	Other pickled vegetables	Lettuces/cabbage (raw)	Green leafy vegetables	Cabbage/Chinese cabbage	Carrots/pumpkin	Japanese radish/turnip	Other root vegetables	Tomatoes	Mushrooms	Seaweeds	Western-type confectioneries	Japanese-type confectioneries	Rice crackers/rice cake/okonomiyakic	Ice cream	Citrus fruit	Persimmons/strawberries/kiwifruit	Other fruit	Mayonnaise	Bread	Buckwheat noodles	Japanese wheat noodles	Chinese noodles	Pasta	Green tea	Black tea/oolong tea	Coffee	Cola drink/soft drink	100% fruit and vegetable juice
unit		years			g/day	g/day	g/day	g/day	g/day	g/day	g/day	g/day	g/day	g/day	g/day	g/day	g/day	g/day	g/day	g/day	g/day	g/day	g/day	g/day	g/day	g/day	g/day	g/day	g/day	g/day	g/day	g/day	g/day	g/day	g/day	g/day	g/day	g/day	g/day	g/day	g/day	g/day	g/day	g/day	g/day	g/day	g/day	g/day	g/day
1	114.457	40	2	18.75	0	23.571	13.554	33.884	11.786	0	14.457	5.06	3.373	5.867	6.747	6.747	25.929	15.361	7.071	22	9.036	3.614	18.071	12.65	31.625	7.229	10.843	27.107	10.843	4.518	5.421	4.667	3.333	7.143	8	6	12.857	12.857	2.2	70	20	20	20	20	21.429	10	375	13.333	13.333
2	97.303	56	2	20.2	0	135	27.723	27.723	0	0	0	0	0	0	0	29.571	42.429	31.42	14.464	45	0	0	29.571	144.9	144.9	82.8	62.1	62.1	22.179	18.482	31.05	50	0	7.143	8	6	6	6	0.84	20	0	0	7.467	16	375	375	375	0	71.429
3	98.055	45	1	18.65	138.586	138.586	79.687	28.46	9.899	2.464	60.714	22.768	2.833	4.928	12.143	12.143	60.978	12.902	14.849	92.391	21.25	0	42.5	74.375	53.125	42.5	45.535	45.535	45.535	9.487	11.384	28.872	3.85	3.85	0	14.849	37.121	74.243	9.239	72.758	9.701	9.701	20.788	9.701	433.082	24.748	433.082	230.977	82.492
4	95.208	65	1	23.51	0	0	12.807	32.017	11.136	0	34.152	25.614	0	11.879	34.152	6.375	24.5	36.286	33.409	51.97	17.076	3.415	47.812	59.765	59.765	17.076	10.245	51.227	10.245	10.672	5.123	28.872	3.85	20.623	98.99	0	14.849	37.121	2.079	25.985	20.788	20.788	51.97	20.788	123.738	0	433.082	164.984	230.977
5	95.621	65	2	28.15	0	165	33.884	13.554	2.2	0	6.747	10.843	7.229	12.571	0	6.747	72.6	38.402	3.3	22	1.687	1.687	50.6	88.55	88.55	50.6	75.9	75.9	75.9	31.625	13.554	10	7.143	50	8	0	0	32.143	15.4	0	0	20	0	0	107.143	10	150	0	0
6	103.09	40	2	25.63	19.286	0	55.446	27.723	9.643	0	11.829	4.14	0	10.286	0	0	21.214	31.42	0	0	7.393	0	14.786	10.35	10.35	0	22.179	8.871	0	3.696	4.436	10	0	0	0	0	0	0	1.8	22.5	0	0	0	0	375	53.571	375	71.429	0
7	93.456	53	2	23.35	0	150	30.804	12.321	2	0	0	4.6	6.571	11.429	13.143	13.143	47.143	97.75	32.143	50	23	0	32.857	80.5	57.5	32.857	0	49.286	49.286	10.268	24.643	50	7.143	3.333	0	12.857	0	6	2	25	0	0	0	0	107.143	0	107.143	71.429	200
8	81.815	64	2	27.15	135	135	0	27.723	3.857	0	11.829	8.871	0	25.714	11.829	11.829	42.429	31.42	0	45	20.7	20.7	41.4	0	51.75	14.786	22.179	22.179	44.357	18.482	22.179	10	7.143	17.857	42.857	0	32.143	64.286	9	63	0	18	0	0	375	150	150	0	0
9	91.677	45	1	26	0	173.233	35.575	35.575	12.374	0	15.178	11.384	0	13.199	15.178	15.178	54.445	40.318	18.561	23.098	0	9.487	18.973	33.203	13.281	18.973	28.46	11.384	28.46	4.743	5.692	80.842	8.249	41.246	138.586	14.849	37.121	74.243	16.168	72.758	0	51.97	20.788	103.94	123.738	173.233	24.748	32.997	0
10	103.313	45	1	21.68	55.682	0	32.017	32.017	11.136	0	13.661	4.781	0	5.543	13.661	13.661	9.8	36.286	6.682	20.788	0	0	34.152	29.883	29.883	17.076	10.245	25.614	25.614	10.672	5.123	11.549	3.85	8.249	9.239	0	0	14.849	5.197	25.985	20.788	20.788	0	20.788	433.082	0	123.738	32.997	82.492
11	98.514	56	1	19.38	27.222	190.556	39.132	39.132	5.444	3.388	41.741	5.844	8.348	14.519	41.741	41.741	29.945	17.74	0	63.519	10.435	10.435	58.437	14.609	36.523	20.87	31.306	12.522	31.306	5.218	6.261	28.872	41.246	20.623	19.798	14.849	37.121	37.121	6.352	80.842	23.098	23.098	57.744	23.098	433.082	123.738	433.082	164.984	82.492
12	98.354	49	1	27.68	0	49.495	28.46	56.919	9.899	0	30.357	4.25	6.071	26.397	30.357	30.357	121.956	180.624	2.772	46.195	7.589	7.589	6.071	4.958	26.562	0	0	22.768	63.75	3.795	0	28.872	8.249	57.744	49.495	6.929	0	37.121	12.935	64.674	46.195	46.195	18.478	46.195	433.082	123.738	433.082	577.443	82.492
13	103.169	61	2	22.27	0	240	24.643	24.643	1.6	0	10.514	0	0	22.857	26.286	10.514	52.8	156.4	25.714	80	1.227	6.571	73.6	64.4	9.2	36.8	0	39.429	7.886	23	3.943	70	3.333	35.714	17.143	64.286	180	90	11.2	56	16	16	0	0	600	0	375	0	0
14	83.776	63	2	21.33	0	10	30.804	30.804	30	0	0	0	3.067	5.333	32.857	13.143	132	34.911	6.429	0	0	1.533	92	5.367	28.75	16.429	24.643	24.643	138	10.268	0	0	0	3.333	17.143	6	0	6	10	25	0	20	20	0	375	375	21.429	28.571	0
15	95.475	55	2	18.2	0	19.286	27.723	27.723	9.643	0	29.571	8.871	14.786	25.714	11.829	29.571	42.429	31.42	0	18	2.957	0	29.571	10.35	10.35	5.914	0	22.179	8.871	9.241	11.089	50	17.857	17.857	17.143	12.857	12.857	0	4.5	70	0	20	0	0	150	0	375	71.429	0
16	90.328	51	1	24.07	0	173.233	71.149	71.149	12.374	3.08	15.178	11.384	18.973	65.993	37.946	15.178	27.222	80.636	37.121	57.744	26.562	9.487	53.125	92.968	92.968	37.946	28.46	79.687	5.312	33.203	39.844	80.842	41.246	8.249	49.495	37.121	14.849	37.121	5.774	31.759	25.407	25.407	0	63.519	173.233	173.233	123.738	0	0
17	109.781	48	2	22.22	23.571	23.571	189.75	33.884	11.786	0	36.143	10.843	3.373	12.571	14.457	14.457	72.6	38.402	99	22	0	1.687	18.071	88.55	31.625	7.229	5.06	27.107	5.06	11.295	5.421	70	0	17.857	8	90	6	12.857	2.2	20	0	40	40	7.467	107.143	10	0	0	13.333
18	90.675	51	1	23.6	0	148.485	85.379	42.69	14.849	3.696	8.5	6.375	4.25	15.838	18.214	8.5	32.667	48.381	4.158	27.717	11.384	2.125	22.768	7.437	79.687	9.107	34.152	68.303	13.661	5.692	17.076	5.389	3.85	3.85	9.239	6.929	6.929	6.929	6.929	34.647	12.935	27.717	12.935	12.935	123.738	11.549	433.082	82.492	82.492
19	89.94	67	1	25.34	0	148.485	85.379	85.379	14.849	3.696	18.214	34.152	4.25	39.596	45.535	45.535	65.334	48.381	62.364	69.293	11.384	11.384	45.535	39.844	79.687	22.768	34.152	68.303	95.625	14.23	17.076	28.872	20.623	41.246	98.99	37.121	14.849	74.243	6.929	57.744	23.098	23.098	57.744	10.779	11.549	61.869	433.082	32.997	82.492
20	90.224	67	1	26.64	0	173.233	14.23	35.575	4.95	0	7.083	28.46	0	13.199	15.178	7.083	54.445	40.318	0	10.779	9.487	1.771	18.973	0	92.968	37.946	5.312	5.312	28.46	2.214	2.656	11.549	8.249	3.85	0	0	0	103.94	1.078	28.872	57.744	57.744	10.779	0	173.233	173.233	433.082	0	15.398
21	91.164	67	1	31.05	0	22.273	12.807	32.017	11.136	0	34.152	4.781	0	29.697	13.661	13.661	24.5	14.514	0	20.788	3.415	8.538	34.152	5.578	29.883	17.076	10.245	25.614	10.245	4.269	5.123	80.842	20.623	8.249	19.798	14.849	14.849	14.849	5.197	72.758	0	20.788	20.788	20.788	433.082	173.233	11.549	82.492	82.492
22	88.624	66	1	28.55	0	0	17.076	42.69	41.576	3.696	18.214	68.303	9.107	79.192	91.071	45.535	65.334	19.353	22.273	0	31.875	63.75	63.75	79.687	79.687	9.107	13.661	68.303	68.303	5.692	17.076	5.389	3.85	20.623	0	37.121	0	14.849	0	12.704	0	25.407	63.519	25.407	433.082	123.738	123.738	0	0
23	102.068	54	2	24.03	0	300	30.804	30.804	10.714	2.667	32.857	0	3.067	57.143	32.857	32.857	23.571	97.75	6.429	100	8.214	8.214	46	57.5	57.5	16.429	24.643	24.643	49.286	10.268	24.643	25	7.143	7.143	42.857	0	0	32.143	10	25	0	9.333	0	20	600	150	150	0	13.333
24	84.21	50	1	36.99	0	0	42.69	85.379	5.939	3.696	18.214	0	4.25	7.391	18.214	45.535	65.334	48.381	8.909	69.293	2.125	4.554	45.535	79.687	39.844	9.107	13.661	34.152	34.152	14.23	6.83	28.872	3.85	3.85	9.239	6.929	6.929	6.929	6.929	31.759	11.857	11.857	11.857	11.857	433.082	61.869	692.931	15.398	82.492
25	87.5	65	2	25.72	117.857	0	33.884	33.884	11.786	0	14.457	0	0	31.429	14.457	14.457	51.857	76.804	35.357	110	9.036	1.687	36.143	0	63.25	7.229	27.107	75.9	10.843	22.589	5.421	50	7.143	35.714	17.143	32.143	0	0	5.5	77	22	22	22	55	375	53.571	375	0	500
26	99.464	42	2	20.9	0	53.571	61.607	30.804	4.286	0	13.143	9.857	3.067	5.333	13.143	13.143	66	69.821	6.429	50	1.533	0	16.429	28.75	28.75	16.429	9.857	9.857	24.643	10.268	4.929	25	3.333	7.143	8	6	12.857	12.857	5	25	9.333	9.333	9.333	9.333	21.429	21.429	375	13.333	71.429
27	91.019	49	2	23.12	0	25.714	207	207	72	0	7.36	0	0	0	7.36	15.771	11.314	117.3	54	120	3.943	0	39.429	6.44	13.8	3.68	5.52	5.52	59.143	4.929	14.786	25	17.857	17.857	8	6	6	6	16.8	84	120	60	24	24	53.571	10	600	200	0
28	91.613	42	1	28.36	11.549	11.549	35.575	35.575	12.374	3.08	15.178	0	3.542	6.159	7.083	7.083	27.222	16.127	7.424	10.779	18.973	3.795	37.946	13.281	33.203	7.589	11.384	11.384	28.46	4.743	5.692	11.549	8.249	8.249	19.798	6.929	6.929	6.929	11.549	11.549	23.098	23.098	23.098	23.098	61.869	61.869	433.082	82.492	32.997
29	93.847	41	1	24.62	0	55.682	32.017	32.017	11.136	0	6.375	4.781	0	5.543	6.375	6.375	24.5	14.514	3.118	20.788	8.538	1.594	6.83	5.578	5.578	3.187	4.781	4.781	10.245	1.992	2.391	28.872	8.249	8.249	19.798	0	0	6.929	2.079	80.842	10.779	10.779	23.098	10.779	433.082	0	433.082	82.492	15.398
30	109.422	50	2	20.44	150	150	30.804	30.804	30	0	32.857	0	6.571	11.429	13.143	13.143	23.571	34.911	16.071	50	0	0	46	57.5	57.5	32.857	24.643	24.643	69	10.268	4.929	25	3.333	3.333	17.143	0	0	0	14	63	0	8.4	8.4	18	10	10	375	0	0
31	100.374	53	2	21.23	135	9	11.089	27.723	3.857	2.4	11.829	4.14	2.76	4.8	29.571	5.52	21.214	31.42	5.786	18	0	0	14.786	51.75	25.875	29.571	22.179	44.357	8.871	18.482	4.436	50	17.857	7.143	17.143	32.143	12.857	32.143	4.5	56	0	7.467	7.467	7.467	375	53.571	150	13.333	28.571
32	92.129	59	2	19.61	53.571	53.571	30.804	30.804	30	2.667	13.143	0	6.571	28.571	6.133	6.133	23.571	69.821	3	50	1.533	1.533	32.857	57.5	28.75	6.571	4.6	24.643	49.286	10.268	12.321	25	3.333	3.333	0	0	0	32.143	10	63	0	0	0	0	0	53.571	150	0	0
33	105.189	50	2	23.71	0	330	33.884	67.768	11.786	0	14.457	5.06	7.229	31.429	14.457	6.747	72.6	107.525	3.3	22	0	0	50.6	88.55	31.625	7.229	27.107	75.9	75.9	31.625	27.107	10	0	17.857	8	0	0	6	15.4	56	0	7.467	7.467	40	0	107.143	150	0	0
34	104.198	55	2	21.03	0	180	14.786	73.929	5.143	0	39.429	11.829	3.68	13.714	15.771	15.771	28.286	41.893	3.6	120	0	1.84	110.4	96.6	69	39.429	59.143	59.143	82.8	34.5	14.786	10	3.333	3.333	8	6	6	6	16.8	20	7.467	7.467	0	16	150	375	150	0	13.333
35	106.457	57	2	17.63	0	48.214	27.723	27.723	3.857	0	29.571	4.14	2.76	10.286	5.52	11.829	21.214	31.42	5.786	18	0	2.957	14.786	10.35	25.875	5.914	4.14	22.179	22.179	9.241	4.436	10	7.143	3.333	8	6	12.857	32.143	4.5	25	0	9.333	9.333	9.333	600	21.429	53.571	71.429	71.429
36	97.491	67	2	19.3	135	135	27.723	27.723	1.8	0	11.829	4.14	0	72	11.829	5.52	59.4	31.42	40.5	45	41.4	1.38	41.4	51.75	10.35	14.786	4.14	4.14	62.1	25.875	11.089	25	17.857	3.333	0	32.143	12.857	12.857	12.6	22.5	8.4	8.4	0	0	600	10	21.429	0	0
37	83.966	56	1	25.91	0	27.222	39.132	39.132	13.611	3.388	41.741	12.522	0	14.519	16.696	16.696	29.945	44.35	8.167	63.519	10.435	10.435	41.741	36.523	73.047	20.87	12.522	12.522	31.306	13.044	15.653	5.389	3.85	8.249	9.239	6.929	0	14.849	6.352	28.872	23.098	23.098	57.744	0	433.082	433.082	692.931	32.997	15.398
38	96.179	64	2	21.11	0	150	12.321	12.321	10.714	0	13.143	4.6	3.067	11.429	13.143	6.133	47.143	97.75	32.143	140	23	46	46	11.5	80.5	32.857	49.286	69	69	4.107	4.929	50	35.714	35.714	17.143	12.857	32.143	90	10	63	0	18	8.4	45	375	0	375	13.333	28.571
39	98.062	45	1	20.06	0	61.869	35.575	71.149	2.31	0	7.083	28.46	3.542	6.159	15.178	37.946	76.222	40.318	51.97	115.489	1.771	1.771	18.973	33.203	33.203	18.973	11.384	56.919	28.46	11.858	5.692	28.872	3.85	3.85	49.495	6.929	0	37.121	5.774	12.704	25.407	25.407	25.407	11.857	692.931	11.549	433.082	15.398	15.398
40	97.574	51	1	22.31	11.549	0	71.149	71.149	4.95	0	7.083	28.46	3.542	6.159	0	0	54.445	80.636	18.561	23.098	18.973	9.487	37.946	33.203	66.406	18.973	11.384	11.384	79.687	4.743	5.692	11.549	8.249	3.85	9.239	37.121	6.929	37.121	11.549	80.842	57.744	23.098	23.098	10.779	433.082	0	433.082	15.398	0
41	89.236	45	1	25.26	98.99	0	28.46	56.919	3.96	0	12.143	0	0	26.397	12.143	12.143	43.556	32.254	0	46.195	21.25	7.589	42.5	26.562	26.562	2.833	9.107	22.768	22.768	0	4.554	57.744	0	20.623	0	0	0	14.849	4.62	46.195	0	18.478	46.195	0	123.738	0	173.233	164.984	0
42	99.218	44	2	20.96	48.214	0	27.723	27.723	1.8	0	5.52	4.14	2.76	10.286	11.829	5.52	42.429	12.568	14.464	45	1.38	1.38	29.571	25.875	25.875	14.786	22.179	22.179	8.871	3.696	0	25	3.333	3.333	8	6	6	6	9	77	0	10.267	10.267	10.267	10	10	150	200	13.333
43	84.904	69	1	20.87	0	136.112	0	39.132	5.444	0	41.741	0	0	36.296	0	0	29.945	44.35	0	25.407	0	10.435	20.87	0	36.523	0	31.306	31.306	62.611	0	15.653	57.744	20.623	20.623	19.798	37.121	0	74.243	12.704	69.293	0	69.293	0	0	433.082	123.738	692.931	0	0
44	89.813	51	1	23.46	0	0	109.57	78.264	27.222	0	41.741	5.844	0	36.296	16.696	41.741	83.845	124.179	8.167	63.519	10.435	10.435	58.437	102.265	36.523	20.87	31.306	31.306	62.611	13.044	15.653	0	0	3.85	9.239	0	0	14.849	6.352	11.549	57.744	23.098	23.098	23.098	24.748	0	433.082	0	0
45	90.737	67	2	27.06	0	64.286	36.964	36.964	0	0	0	29.571	0	0	7.36	7.36	28.286	41.893	3.6	11.2	27.6	1.84	55.2	96.6	96.6	55.2	29.571	11.829	29.571	24.643	14.786	10	17.857	0	42.857	64.286	0	12.857	2.4	77	10.267	10.267	10.267	10.267	375	0	150	0	0
46	105.57	44	2	20.5	0	135	55.446	27.723	9.643	0	5.52	4.14	2.76	25.714	5.52	11.829	59.4	87.975	2.7	18	2.957	1.38	2.76	25.875	10.35	14.786	8.871	44.357	4.14	18.482	11.089	10	7.143	17.857	42.857	6	0	12.857	1.8	63	8.4	45	18	8.4	600	0	375	71.429	0
47	96.651	47	2	21.91	0	117.857	33.884	33.884	11.786	0	6.747	0	0	5.867	6.747	14.457	51.857	38.402	17.679	22	1.687	1.687	50.6	63.25	31.625	7.229	10.843	27.107	54.214	11.295	27.107	50	7.143	3.333	8	32.143	64.286	64.286	15.4	45	18	18	0	8.4	375	107.143	150	0	0
48	105.49	45	2	19.29	0	165	33.884	33.884	4.714	0	36.143	10.843	0	31.429	36.143	14.457	25.929	38.402	7.071	55	9.036	3.614	36.143	31.625	63.25	36.143	27.107	27.107	54.214	11.295	5.421	50	7.143	50	17.143	32.143	90	32.143	11	63	18	18	8.4	18	600	150	375	71.429	28.571
49	101.646	64	2	20.45	0	53.571	0	30.804	4.286	0	13.143	4.6	0	11.429	6.133	13.143	66	13.964	0	20	3.286	3.286	32.857	28.75	28.75	32.857	24.643	9.857	49.286	4.107	12.321	50	17.857	35.714	8	32.143	32.143	32.143	10	70	0	50	9.333	9.333	375	150	53.571	13.333	13.333
50	81.134	66	1	24.34	0	10.394	5.977	12.807	4.455	0	6.375	10.245	0	11.879	6.375	13.661	68.6	36.286	0	9.701	3.415	23.906	6.83	11.953	11.953	6.83	4.781	10.245	4.781	4.269	5.123	5.389	8.249	8.249	19.798	6.929	6.929	14.849	2.079	51.97	9.701	20.788	20.788	9.701	24.748	11.549	61.869	32.997	15.398
51	94.784	58	1	19.96	173.233	61.869	14.23	35.575	2.31	3.08	15.178	11.384	7.589	32.997	37.946	15.178	54.445	40.318	18.561	23.098	9.487	18.973	37.946	33.203	33.203	18.973	28.46	56.919	28.46	11.858	14.23	57.744	20.623	20.623	19.798	37.121	14.849	103.94	11.549	80.842	57.744	115.489	57.744	57.744	433.082	433.082	433.082	82.492	15.398
52	85.563	63	1	23.78	0	148.485	42.69	17.076	2.772	0	8.5	6.375	0	39.596	18.214	18.214	91.467	96.763	22.273	69.293	0	0	22.768	39.844	39.844	45.535	13.661	34.152	13.661	2.656	6.83	5.389	3.85	8.249	0	74.243	6.929	74.243	6.929	25.985	9.701	9.701	0	20.788	11.549	11.549	433.082	15.398	0
53	84.228	69	1	25.28	173.233	0	35.575	35.575	12.374	3.08	15.178	11.384	3.542	32.997	15.178	15.178	54.445	225.78	51.97	57.744	53.125	26.562	106.249	92.968	185.937	53.125	79.687	79.687	79.687	33.203	39.844	28.872	41.246	20.623	9.239	74.243	74.243	74.243	16.168	28.872	10.779	10.779	0	10.779	692.931	11.549	433.082	164.984	15.398
54	86.793	64	1	22.5	0	190.556	78.264	78.264	27.222	3.388	7.792	5.844	3.896	14.519	41.741	41.741	83.845	17.74	8.167	11.857	0	0	41.741	6.818	36.523	3.896	12.522	87.656	12.522	5.218	2.922	0	3.85	0	19.798	6.929	0	0	6.352	88.926	25.407	63.519	25.407	25.407	0	0	433.082	0	0
55	98.504	47	1	25.43	24.748	0	35.575	14.23	12.374	0	15.178	0	3.542	6.159	7.083	7.083	76.222	7.526	0	23.098	26.562	0	37.946	33.203	13.281	7.589	11.384	28.46	28.46	11.858	2.656	11.549	0	3.85	19.798	6.929	0	6.929	16.168	28.872	0	23.098	57.744	23.098	61.869	0	173.233	15.398	0
56	96.042	47	1	20.76	0	22.273	12.807	12.807	4.455	0	0	10.245	6.83	11.879	13.661	0	24.5	6.773	6.682	20.788	3.415	0	6.83	0	5.578	3.187	4.781	4.781	4.781	0	5.123	11.549	3.85	8.249	9.239	6.929	0	14.849	0.97	25.985	0	51.97	9.701	51.97	173.233	24.748	433.082	32.997	0
57	94.596	43	1	28.41	61.869	61.869	71.149	71.149	24.748	0	15.178	5.312	3.542	32.997	75.892	37.946	76.222	112.89	18.561	57.744	18.973	3.795	53.125	33.203	66.406	37.946	11.384	56.919	5.312	23.716	28.46	5.389	3.85	20.623	98.99	6.929	37.121	37.121	5.774	31.759	11.857	63.519	11.857	63.519	123.738	11.549	123.738	164.984	82.492
58	106.2	43	2	23.44	0	135	27.723	27.723	9.643	2.4	5.52	0	2.76	10.286	11.829	5.52	42.429	87.975	14.464	18	2.957	1.38	29.571	25.875	25.875	14.786	22.179	44.357	22.179	9.241	11.089	50	17.857	35.714	42.857	12.857	6	64.286	9	63	8.4	18	8.4	8.4	21.429	0	600	71.429	71.429
59	96.861	51	2	19.83	0	58.929	33.884	94.875	4.714	0	36.143	0	0	31.429	72.286	14.457	72.6	107.525	7.071	55	0	9.036	7.229	177.1	88.55	18.071	10.843	27.107	10.843	11.295	13.554	70	0	0	8	6	12.857	64.286	5.5	4.667	0	20	9.333	20	375	21.429	375	13.333	13.333
60	96.453	49	1	25.18	74.243	0	42.69	17.076	5.939	0	45.535	0	0	15.838	18.214	45.535	0	19.353	0	27.717	4.554	11.384	22.768	39.844	39.844	9.107	0	13.661	34.152	5.692	6.83	28.872	8.249	20.623	0	0	0	37.121	6.929	46.195	8.623	46.195	18.478	46.195	433.082	61.869	24.748	82.492	0
61	99.308	49	2	25.89	0	330	33.884	33.884	33	0	36.143	27.107	0	5.867	14.457	14.457	72.6	76.804	17.679	55	0	0	50.6	12.65	12.65	36.143	10.843	54.214	5.06	11.295	5.421	70	7.143	17.857	42.857	32.143	32.143	90	15.4	70	9.333	9.333	9.333	9.333	21.429	53.571	375	0	71.429
62	85.386	54	1	27.17	0	55.682	32.017	12.807	11.136	0	6.375	10.245	0	5.543	13.661	13.661	68.6	72.572	16.705	20.788	23.906	23.906	17.076	0	29.883	6.83	4.781	4.781	10.245	1.992	2.391	28.872	8.249	41.246	19.798	0	6.929	6.929	5.197	25.985	9.701	9.701	20.788	9.701	692.931	0	11.549	230.977	82.492
63	92.949	55	1	30.11	0	61.869	35.575	35.575	34.647	0	15.178	11.384	7.589	13.199	15.178	7.083	76.222	16.127	0	57.744	9.487	26.562	53.125	66.406	66.406	18.973	28.46	28.46	79.687	11.858	5.692	28.872	57.744	41.246	49.495	6.929	6.929	14.849	11.549	57.744	57.744	23.098	23.098	23.098	173.233	24.748	173.233	32.997	32.997
64	98.849	52	2	20.81	53.571	53.571	61.607	61.607	10.714	2.667	13.143	0	0	5.333	6.133	6.133	66	69.821	0	140	0	0	46	80.5	57.5	92	9.857	138	49.286	57.5	34.5	10	3.333	17.857	120	12.857	12.857	64.286	14	63	18	18	18	45	150	0	375	13.333	0
65	101.654	44	2	21.16	165	0	13.554	94.875	33	0	36.143	10.843	18.071	31.429	14.457	14.457	72.6	107.525	35.357	110	25.3	3.614	50.6	12.65	12.65	18.071	27.107	54.214	27.107	2.108	13.554	70	35.714	35.714	8	6	32.143	12.857	2.2	63	18	18	8.4	8.4	600	150	10	28.571	71.429
66	91.93	58	2	30.47	23.571	23.571	33.884	33.884	11.786	2.933	6.747	5.06	0	12.571	36.143	6.747	25.929	15.361	0	22	1.687	3.614	18.071	5.903	31.625	7.229	5.06	5.06	10.843	11.295	2.53	25	7.143	3.333	8	12.857	6	6	5.5	84	24	11.2	0	11.2	600	600	53.571	13.333	0
67	96.576	48	1	21.58	11.549	11.549	35.575	35.575	2.31	0	15.178	28.46	7.589	13.199	7.083	37.946	27.222	40.318	37.121	57.744	9.487	18.973	18.973	33.203	33.203	18.973	11.384	28.46	28.46	11.858	14.23	5.389	20.623	20.623	0	6.929	0	37.121	11.549	57.744	0	10.779	0	10.779	61.869	433.082	433.082	15.398	82.492
68	111.473	42	2	21.88	0	58.929	33.884	33.884	11.786	6.286	6.747	0	0	12.571	36.143	14.457	72.6	38.402	49.5	55	25.3	25.3	36.143	63.25	31.625	7.229	5.06	54.214	54.214	11.295	13.554	25	7.143	17.857	8	0	0	12.857	2.2	25	20	20	20	9.333	0	53.571	375	28.571	28.571
69	94.332	53	1	26.4	12.704	0	39.132	39.132	27.222	0	16.696	12.522	3.896	6.775	7.792	7.792	59.889	8.279	0	11.857	10.435	10.435	58.437	36.523	36.523	3.896	5.844	62.611	12.522	13.044	6.261	28.872	8.249	57.744	49.495	6.929	0	0	12.704	28.872	0	0	10.779	10.779	24.748	173.233	173.233	32.997	15.398
70	104.2	55	2	17.63	0	270	0	77.625	1.8	0	0	0	0	4.8	5.52	5.52	59.4	31.42	2.7	90	0	1.38	29.571	25.875	72.45	41.4	4.14	62.1	44.357	25.875	11.089	50	35.714	3.333	0	12.857	90	90	9	3.733	0	0	0	0	375	0	375	0	0
71	100.03	52	1	21.07	0	207.879	17.076	42.69	29.697	0	18.214	0	0	39.596	18.214	0	91.467	135.468	8.909	27.717	31.875	31.875	45.535	79.687	39.844	45.535	13.661	34.152	68.303	14.23	17.076	57.744	20.623	0	9.239	0	0	14.849	6.929	9.239	18.478	0	18.478	0	123.738	0	0	0	0
72	103.191	42	1	19.71	123.738	0	35.575	35.575	12.374	3.08	15.178	5.312	3.542	13.199	15.178	15.178	27.222	40.318	18.561	57.744	9.487	3.795	18.973	33.203	33.203	18.973	11.384	11.384	28.46	11.858	14.23	28.872	8.249	20.623	9.239	14.849	0	6.929	2.31	28.872	0	0	57.744	57.744	173.233	61.869	173.233	82.492	82.492
73	81.565	55	1	30.86	0	74.243	7.969	85.379	5.939	0	18.214	6.375	4.25	7.391	45.535	8.5	32.667	19.353	22.273	69.293	22.768	11.384	22.768	7.437	39.844	4.25	6.375	34.152	13.661	14.23	6.83	57.744	3.85	8.249	9.239	0	0	6.929	13.859	34.647	12.935	0	69.293	0	433.082	11.549	433.082	0	577.443
74	87.614	58	1	22.6	0	24.748	35.575	35.575	12.374	0	37.946	11.384	3.542	13.199	15.178	37.946	27.222	40.318	51.97	57.744	3.795	3.795	53.125	33.203	33.203	18.973	11.384	79.687	11.384	4.743	14.23	80.842	8.249	20.623	19.798	14.849	14.849	14.849	16.168	11.549	23.098	57.744	57.744	23.098	173.233	173.233	692.931	0	0
75	98.301	53	2	20.43	0	96.429	27.723	55.446	9.643	0	11.829	8.871	0	51.429	11.829	29.571	59.4	31.42	5.786	45	7.393	7.393	14.786	25.875	25.875	14.786	22.179	22.179	22.179	9.241	11.089	50	7.143	17.857	17.143	32.143	32.143	12.857	4.5	63	18	8.4	8.4	18	375	375	150	13.333	28.571
76	94.942	50	1	22.91	190.556	12.704	39.132	39.132	5.444	0	7.792	0	3.896	36.296	16.696	16.696	59.889	88.699	40.833	63.519	4.174	10.435	20.87	6.818	36.523	3.896	12.522	31.306	5.844	13.044	6.261	11.549	8.249	20.623	98.99	0	6.929	103.94	12.704	72.758	9.701	0	20.788	9.701	61.869	0	433.082	15.398	0
77	97.745	40	1	21.02	0	136.112	39.132	39.132	0	7.259	7.792	12.522	0	14.519	16.696	16.696	83.845	88.699	8.167	127.037	0	4.174	58.437	102.265	102.265	58.437	87.656	87.656	62.611	26.088	43.828	28.872	8.249	20.623	19.798	37.121	74.243	103.94	1.186	72.758	9.701	9.701	0	20.788	24.748	11.549	173.233	15.398	0
78	92.087	53	1	23.74	0	190.556	39.132	15.653	2.541	101.63	16.696	31.306	116.874	14.519	16.696	41.741	5.59	88.699	40.833	11.857	1.948	1.948	20.87	36.523	14.609	8.348	12.522	12.522	5.844	5.218	6.261	5.389	3.85	3.85	9.239	37.121	6.929	74.243	12.704	9.239	18.478	8.623	18.478	8.623	24.748	24.748	173.233	15.398	32.997
79	103.657	46	2	21.72	0	23.571	33.884	13.554	2.2	2.933	6.747	0	0	5.867	14.457	6.747	25.929	7.168	0	22	9.036	9.036	36.143	5.903	31.625	7.229	5.06	27.107	5.06	11.295	5.421	10	17.857	17.857	8	6	6	6	5.5	63	0	8.4	8.4	8.4	10	21.429	375	71.429	28.571
80	100.527	45	1	36.33	0	55.682	32.017	32.017	11.136	5.939	13.661	10.245	0	29.697	6.375	13.661	49	36.286	0	51.97	3.415	17.076	34.152	59.765	11.953	17.076	25.614	25.614	51.227	10.672	12.807	28.872	3.85	41.246	49.495	37.121	14.849	74.243	10.394	51.97	9.701	20.788	9.701	20.788	173.233	11.549	692.931	15.398	82.492
81	101.901	50	2	21.83	9	96.429	27.723	27.723	9.643	2.4	5.52	4.14	0	10.286	5.52	11.829	21.214	87.975	0	0	1.38	1.38	29.571	25.875	25.875	5.914	4.14	8.871	44.357	3.696	4.436	50	7.143	35.714	8	6	6	6	1.8	20	7.467	0	7.467	16	53.571	375	600	13.333	13.333
82	101.574	46	2	19.23	150	0	30.804	30.804	10.714	0	13.143	9.857	0	28.571	0	0	23.571	69.821	16.071	50	0	0	16.429	28.75	28.75	16.429	9.857	49.286	24.643	20.536	4.929	140	17.857	7.143	0	32.143	0	90	14	70	0	0	0	50	375	150	375	0	0
83	106.528	54	2	22.56	135	135	11.089	27.723	9.643	0	5.52	8.871	0	10.286	11.829	5.52	59.4	12.568	5.786	18	2.957	7.393	41.4	51.75	4.83	0	4.14	4.14	62.1	25.875	2.07	70	7.143	17.857	85.714	12.857	12.857	90	12.6	70	0	9.333	9.333	9.333	375	150	375	28.571	0
84	99.639	40	2	22.68	0	11	13.554	67.768	2.2	0	6.747	5.06	0	5.867	6.747	0	4.84	7.168	0	10.267	1.687	0	7.229	12.65	12.65	7.229	10.843	5.06	10.843	0	2.53	4.667	3.333	3.333	0	6	0	0	1.027	5.133	0	10.267	10.267	10.267	150	21.429	375	28.571	71.429
85	91.914	51	1	23.57	190.556	0	39.132	39.132	13.611	3.388	7.792	12.522	3.896	14.519	16.696	16.696	29.945	44.35	8.167	25.407	4.174	4.174	41.741	36.523	36.523	8.348	12.522	12.522	12.522	5.218	6.261	11.549	8.249	3.85	9.239	6.929	0	6.929	6.352	28.872	115.489	23.098	10.779	23.098	433.082	173.233	123.738	0	0
86	91.513	52	1	25.28	0	0	42.69	42.69	14.849	3.696	8.5	13.661	0	7.391	18.214	18.214	13.067	9.031	22.273	12.935	2.125	2.125	22.768	15.937	15.937	9.107	6.375	13.661	34.152	5.692	6.83	0	3.85	3.85	9.239	0	0	6.929	6.929	4.851	9.701	9.701	0	9.701	692.931	0	11.549	0	230.977
87	97.916	52	1	24.74	0	111.364	32.017	32.017	4.455	2.772	6.375	25.614	3.187	5.543	6.375	34.152	68.6	101.601	16.705	20.788	1.594	17.076	95.625	29.883	29.883	3.187	10.245	25.614	4.781	10.672	2.391	11.549	8.249	3.85	19.798	6.929	6.929	6.929	10.394	0	0	0	9.701	0	433.082	173.233	123.738	15.398	15.398
88	105.29	37	1	19.66	61.869	0	14.23	14.23	4.95	0	7.083	5.312	3.542	13.199	15.178	15.178	10.889	16.127	3.465	23.098	9.487	9.487	18.973	13.281	33.203	18.973	11.384	28.46	11.384	11.858	5.692	57.744	8.249	41.246	9.239	6.929	6.929	14.849	5.774	28.872	57.744	57.744	10.779	23.098	173.233	24.748	173.233	82.492	0
89	88.137	52	1	23.46	0	24.748	35.575	35.575	12.374	3.08	37.946	5.312	0	13.199	15.178	37.946	152.445	112.89	7.424	23.098	9.487	9.487	106.249	185.937	92.968	37.946	56.919	56.919	159.374	11.858	14.23	5.389	3.85	3.85	19.798	6.929	0	14.849	11.549	25.985	20.788	20.788	20.788	0	0	0	433.082	0	0
90	103.766	54	1	22.86	0	0	14.23	14.23	4.95	3.08	15.178	5.312	3.542	13.199	15.178	7.083	54.445	16.127	0	10.779	9.487	9.487	53.125	33.203	13.281	7.589	11.384	56.919	28.46	11.858	14.23	0	3.85	8.249	49.495	0	14.849	14.849	2.31	0	23.098	57.744	57.744	57.744	24.748	61.869	433.082	15.398	0
91	100.674	41	1	28.4	13.859	0	42.69	42.69	29.697	0	0	34.152	22.768	39.596	45.535	0	32.667	48.381	8.909	0	22.768	0	22.768	0	15.937	0	34.152	34.152	0	0	6.83	28.872	41.246	0	9.239	0	0	0	0	28.872	23.098	23.098	57.744	57.744	123.738	123.738	173.233	230.977	0
92	103.528	45	1	21.38	173.233	61.869	6.641	35.575	12.374	0	7.083	11.384	0	0	15.178	15.178	27.222	80.636	37.121	10.779	0	18.973	37.946	13.281	0	7.589	0	11.384	56.919	2.214	14.23	57.744	0	57.744	49.495	14.849	6.929	74.243	11.549	72.758	9.701	9.701	0	20.788	433.082	173.233	433.082	82.492	15.398
93	102.343	46	1	21.48	0	22.273	32.017	32.017	11.136	0	13.661	4.781	3.187	11.879	13.661	13.661	24.5	14.514	16.705	20.788	1.594	0	17.076	29.883	29.883	17.076	10.245	25.614	25.614	10.672	12.807	0	3.85	8.249	9.239	0	37.121	14.849	5.197	25.985	9.701	20.788	20.788	20.788	173.233	0	173.233	15.398	82.492
94	107.408	36	1	24.69	0	0	28.46	28.46	19.798	2.464	30.357	0	2.833	4.928	12.143	12.143	60.978	6.021	0	46.195	7.589	7.589	2.833	10.625	10.625	2.833	22.768	9.107	4.25	9.487	4.554	11.549	3.85	20.623	0	6.929	0	6.929	12.935	4.312	8.623	18.478	92.391	18.478	433.082	0	173.233	15.398	15.398
95	102.761	39	1	27.77	0	190.556	7.305	39.132	5.444	3.388	7.792	5.844	3.896	6.775	7.792	0	29.945	44.35	57.167	25.407	1.948	1.948	58.437	6.818	14.609	8.348	12.522	12.522	87.656	5.218	6.261	28.872	8.249	20.623	9.239	6.929	6.929	14.849	17.785	31.759	25.407	11.857	63.519	11.857	173.233	11.549	173.233	32.997	230.977
96	100.514	59	1	27.13	55.682	55.682	12.807	32.017	11.136	5.939	13.661	4.781	0	29.697	34.152	6.375	49	14.514	3.118	20.788	8.538	8.538	34.152	11.953	11.953	6.83	10.245	25.614	25.614	10.672	2.391	28.872	20.623	20.623	49.495	6.929	14.849	6.929	5.197	51.97	9.701	9.701	9.701	20.788	123.738	11.549	433.082	32.997	82.492
97	95.403	37	1	24.22	207.879	0	17.076	17.076	0	0	0	0	0	15.838	18.214	18.214	91.467	135.468	0	0	63.75	0	127.499	0	0	0	0	0	95.625	39.844	0	0	0	0	0	0	0	0	0	97.01	0	0	0	0	692.931	0	0	0	0
98	100.848	33	1	30.63	61.869	173.233	35.575	71.149	12.374	6.599	75.892	11.384	3.542	32.997	75.892	37.946	76.222	80.636	7.424	57.744	18.973	3.795	37.946	33.203	33.203	18.973	28.46	28.46	28.46	11.858	14.23	57.744	20.623	20.623	19.798	14.849	37.121	37.121	11.549	57.744	57.744	57.744	57.744	57.744	123.738	24.748	173.233	230.977	82.492
99	105.44	49	1	26.78	173.233	24.748	35.575	35.575	12.374	0	37.946	28.46	7.589	13.199	37.946	7.083	27.222	80.636	37.121	57.744	18.973	9.487	37.946	13.281	33.203	18.973	28.46	28.46	56.919	11.858	14.23	11.549	3.85	8.249	19.798	14.849	0	37.121	5.774	12.704	25.407	25.407	25.407	25.407	173.233	24.748	61.869	164.984	82.492
100	95.9	49	1	24.62	0	61.869	14.23	14.23	4.95	0	15.178	0	0	6.159	15.178	15.178	27.222	7.526	0	10.779	1.771	1.771	18.973	6.198	13.281	0	5.312	11.384	5.312	4.743	2.656	5.389	3.85	3.85	19.798	0	0	0	2.31	5.389	10.779	23.098	23.098	23.098	11.549	24.748	123.738	32.997	0
101	100.275	40	2	20.25	0	58.929	67.768	33.884	11.786	6.286	6.747	10.843	0	12.571	6.747	14.457	51.857	38.402	17.679	22	3.614	3.614	7.229	31.625	5.903	3.373	5.06	27.107	10.843	11.295	13.554	4.667	3.333	3.333	17.143	6	6	32.143	11	12	0	24	24	24	0	375	150	71.429	71.429
102	101.785	45	1	16.99	0	12.704	15.653	39.132	2.541	0	0	0	0	6.775	7.792	16.696	5.59	8.279	0	11.857	1.948	4.174	3.896	6.818	6.818	3.896	5.844	5.844	5.844	2.435	2.922	5.389	0	3.85	9.239	6.929	6.929	6.929	6.352	69.293	12.935	12.935	69.293	12.935	123.738	24.748	0	577.443	0
103	97.61	48	1	26.33	0	190.556	39.132	39.132	2.541	0	41.741	12.522	8.348	14.519	16.696	16.696	83.845	88.699	57.167	25.407	4.174	4.174	41.741	36.523	14.609	8.348	5.844	31.306	5.844	5.218	6.261	5.389	8.249	20.623	49.495	6.929	0	74.243	6.352	10.394	9.701	9.701	9.701	9.701	24.748	0	173.233	230.977	230.977
104	89.302	54	1	24.22	0	148.485	42.69	85.379	5.939	3.696	18.214	6.375	4.25	15.838	8.5	18.214	32.667	9.031	4.158	12.935	11.384	4.554	45.535	39.844	39.844	4.25	6.375	34.152	34.152	2.656	3.187	11.549	3.85	3.85	49.495	6.929	0	14.849	6.929	34.647	12.935	27.717	0	12.935	61.869	11.549	433.082	577.443	164.984
105	98.244	52	1	22.2	0	0	39.132	39.132	0	0	0	0	0	0	0	16.696	11.978	17.74	0	11.857	0	0	8.348	0	14.609	0	0	0	5.844	0	0	28.872	0	20.623	19.798	0	0	6.929	2.541	28.872	23.098	23.098	23.098	23.098	173.233	0	692.931	82.492	0
106	106.152	37	2	20.83	0	48.214	5.175	11.089	9.643	0	0	0	2.76	4.8	5.52	0	42.429	31.42	0	8.4	2.957	20.7	5.914	10.35	4.83	2.76	0	44.357	4.14	0	0	4.667	3.333	0	17.143	0	0	12.857	9	55	0	10.267	10.267	10.267	10	10	150	13.333	0
107	104.06	41	2	22.94	10	53.571	30.804	30.804	21.429	0	13.143	9.857	0	11.429	13.143	0	66	34.911	0	9.333	8.214	1.533	32.857	11.5	0	0	4.6	24.643	0	4.107	0	4.667	0	0	0	12.857	0	32.143	5	4.667	20	20	20	9.333	0	600	150	0	13.333
108	104.229	35	2	21.64	11	0	67.768	33.884	11.786	0	0	5.06	3.373	12.571	0	6.747	51.857	76.804	3.3	22	0	1.687	7.229	5.903	31.625	18.071	27.107	27.107	27.107	22.589	5.421	25	17.857	17.857	85.714	12.857	0	32.143	5.5	55	0	55	10.267	22	0	600	53.571	28.571	13.333
109	100.238	55	2	19.81	0	128.571	36.964	36.964	25.714	3.2	39.429	5.52	3.68	34.286	39.429	39.429	56.571	83.786	38.571	60	9.857	9.857	39.429	34.5	69	39.429	29.571	29.571	59.143	24.643	14.786	25	7.143	17.857	8	32.143	32.143	32.143	6	22.5	45	18	8.4	18	600	150	150	13.333	71.429
110	102.14	54	2	23.26	0	270	27.723	27.723	27	2.4	11.829	4.14	2.76	25.714	11.829	5.52	42.429	62.839	40.5	90	1.38	1.38	29.571	25.875	25.875	29.571	22.179	62.1	44.357	18.482	11.089	4.667	3.333	3.333	8	12.857	6	6	12.6	9	8.4	8.4	8.4	8.4	150	0	150	71.429	0
111	89.827	57	2	22.27	0	19.286	11.089	27.723	9.643	0	11.829	8.871	5.914	10.286	11.829	11.829	59.4	31.42	2.7	45	14.786	1.38	29.571	51.75	51.75	14.786	8.871	22.179	62.1	3.696	2.07	10	17.857	7.143	17.143	12.857	6	6	9	9	8.4	8.4	8.4	18	53.571	21.429	21.429	13.333	0
112	104.633	37	2	18.19	0	9	27.723	11.089	3.857	5.143	0	0	0	10.286	0	5.52	21.214	87.975	5.786	45	7.393	0	14.786	25.875	0	5.914	0	8.871	8.871	3.696	0	50	7.143	17.857	42.857	32.143	0	64.286	0	25	9.333	20	20	20	53.571	53.571	21.429	28.571	0
113	105.914	32	1	27.4	0	68.056	7.305	78.264	5.444	3.388	7.792	5.844	0	6.775	16.696	7.792	83.845	44.35	3.811	25.407	1.948	0	8.348	6.818	6.818	41.741	5.844	62.611	12.522	2.435	6.261	28.872	3.85	8.249	49.495	0	14.849	14.849	6.352	25.985	9.701	0	20.788	9.701	0	11.549	24.748	82.492	15.398
114	98.004	54	2	25.08	0	165	94.875	67.768	2.2	0	14.457	5.06	3.373	5.867	14.457	36.143	25.929	107.525	0	154	1.687	9.036	50.6	88.55	31.625	18.071	5.06	27.107	27.107	31.625	27.107	10	7.143	7.143	85.714	32.143	6	90	15.4	63	18	18	18	18	600	53.571	10	28.571	200
115	103.442	52	2	17.6	0	96.429	27.723	55.446	9.643	0	11.829	4.14	0	10.286	5.52	5.52	59.4	31.42	5.786	90	0	0	29.571	25.875	25.875	14.786	4.14	44.357	22.179	9.241	2.07	10	7.143	7.143	8	6	32.143	90	4.5	8	7.467	16	16	7.467	375	0	10	28.571	200
116	99.451	55	2	21.23	11	165	13.554	33.884	11.786	0	6.747	5.06	3.373	12.571	36.143	14.457	25.929	76.804	17.679	10.267	1.687	1.687	18.071	63.25	31.625	36.143	27.107	27.107	27.107	11.295	5.421	50	7.143	17.857	17.143	6	12.857	32.143	5.5	56	7.467	7.467	0	7.467	600	53.571	150	0	13.333
117	96.009	55	2	25.31	10	10	30.804	30.804	10.714	0	13.143	4.6	6.571	11.429	13.143	13.143	47.143	13.964	6.429	50	8.214	8.214	6.571	11.5	28.75	6.571	24.643	24.643	9.857	4.107	0	25	17.857	17.857	42.857	12.857	0	32.143	5	45	18	18	18	45	375	150	375	28.571	28.571
118	90.525	54	2	22.66	0	0	30.804	30.804	2	0	0	4.6	0	28.571	13.143	32.857	66	97.75	32.143	20	1.533	0	32.857	80.5	57.5	32.857	0	49.286	49.286	10.268	4.929	25	7.143	0	17.143	64.286	32.143	32.143	5	4.667	0	0	0	0	53.571	0	107.143	71.429	28.571
119	107.939	47	2	21.34	0	107.143	12.321	61.607	4.286	0	6.133	0	0	28.571	13.143	32.857	47.143	69.821	16.071	100	0	0	16.429	11.5	28.75	3.067	4.6	49.286	0	1.917	0	10	17.857	7.143	8	0	6	6	10	140	0	20	0	9.333	150	53.571	375	28.571	0
120	91.924	46	1	26.87	61.869	61.869	35.575	35.575	12.374	0	15.178	11.384	0	32.997	15.178	37.946	27.222	40.318	18.561	23.098	3.795	3.795	18.973	13.281	33.203	3.542	11.384	5.312	28.46	2.214	5.692	11.549	20.623	57.744	138.586	14.849	14.849	14.849	11.549	46.195	18.478	46.195	8.623	46.195	433.082	433.082	24.748	82.492	32.997
121	108.072	48	2	20.2	0	135	11.089	11.089	9.643	2.4	5.52	4.14	0	10.286	11.829	11.829	21.214	12.568	0	18	0	1.38	14.786	10.35	10.35	5.914	4.14	22.179	8.871	3.696	4.436	10	3.333	7.143	8	6	6	6	4.5	20	7.467	16	7.467	7.467	10	10	150	28.571	0
122	110.518	38	1	24.98	0	138.586	11.384	11.384	27.717	0	5.667	0	2.833	0	12.143	12.143	60.978	32.254	2.772	46.195	3.036	3.036	6.071	10.625	26.562	15.178	0	22.768	9.107	0	11.384	57.744	20.623	8.249	9.239	37.121	74.243	14.849	4.62	72.758	0	9.701	0	9.701	433.082	173.233	0	164.984	0
123	99.449	51	1	19.72	0	0	32.017	64.034	4.455	5.939	6.375	4.781	0	0	13.661	0	9.8	36.286	0	0	0	3.415	47.812	11.953	29.883	6.83	10.245	4.781	0	0	12.807	0	0	8.249	9.239	6.929	0	0	0	4.312	18.478	46.195	46.195	0	0	0	61.869	0	0
124	92.26	50	1	25.47	0	123.738	71.149	35.575	12.374	3.08	15.178	0	0	6.159	15.178	7.083	76.222	80.636	18.561	57.744	0	0	37.946	13.281	33.203	18.973	28.46	11.384	28.46	11.858	5.692	57.744	20.623	41.246	49.495	14.849	0	14.849	11.549	51.97	20.788	51.97	20.788	20.788	123.738	61.869	123.738	82.492	82.492
125	101.516	56	2	21.51	165	0	0	67.768	4.714	0	36.143	10.843	0	0	36.143	14.457	51.857	38.402	0	110	0	0	50.6	63.25	31.625	36.143	10.843	27.107	151.8	22.589	13.554	25	7.143	0	0	12.857	12.857	32.143	5.5	56	16	0	0	16	375	53.571	150	0	200
126	93.876	49	2	22.38	0	96.429	27.723	55.446	9.643	0	5.52	22.179	5.914	10.286	29.571	11.829	42.429	31.42	2.7	90	2.957	2.957	41.4	51.75	51.75	29.571	22.179	8.871	44.357	18.482	4.436	25	7.143	17.857	85.714	6	0	32.143	9	56	16	40	16	16	53.571	107.143	150	13.333	0
127	97.62	49	2	19.31	0	165	33.884	67.768	2.2	0	14.457	0	3.373	5.867	14.457	36.143	72.6	38.402	7.071	55	0	0	36.143	88.55	177.1	36.143	0	27.107	10.843	11.295	13.554	50	7.143	3.333	8	6	0	32.143	2.2	56	7.467	16	7.467	7.467	375	10	375	13.333	142.857
128	99.59	57	2	24.82	270	135	11.089	27.723	3.857	0	0	0	0	10.286	11.829	11.829	59.4	12.568	0	18	2.957	0	41.4	0	25.875	14.786	0	22.179	0	3.696	0	50	7.143	17.857	120	0	0	0	4.5	63	0	0	18	0	0	600	375	200	0
129	110.816	44	2	24.39	128.571	0	73.929	36.964	12.857	0	15.771	11.829	0	13.714	39.429	0	56.571	41.893	0	60	0	0	39.429	34.5	34.5	39.429	29.571	59.143	82.8	24.643	5.914	50	0	17.857	85.714	0	0	12.857	6	56	0	7.467	0	7.467	10	10	150	13.333	0
130	96.174	41	2	24.8	0	58.929	13.554	13.554	4.714	0	6.747	5.06	3.373	12.571	14.457	14.457	25.929	15.361	3.3	10.267	1.687	1.687	7.229	12.65	12.65	7.229	10.843	10.843	75.9	4.518	5.421	10	3.333	7.143	17.143	6	6	6	5.5	10	20	20	20	9.333	375	21.429	375	71.429	71.429
131	97.179	47	1	24.07	0	68.056	39.132	39.132	2.541	0	0	0	0	36.296	16.696	0	83.845	88.699	57.167	63.519	10.435	0	58.437	73.047	36.523	20.87	0	31.306	31.306	5.218	15.653	11.549	20.623	0	49.495	6.929	0	0	6.352	5.928	0	25.407	0	0	692.931	0	433.082	82.492	0
132	97.518	55	2	20.69	0	135	27.723	27.723	3.857	2.4	11.829	4.14	2.76	4.8	11.829	11.829	59.4	87.975	28.929	45	2.957	2.957	41.4	72.45	25.875	29.571	8.871	124.2	44.357	18.482	31.05	4.667	3.333	50	17.143	64.286	64.286	90	9	40	16	16	0	7.467	107.143	107.143	150	28.571	200
133	96.666	48	1	19.99	0	0	11.384	11.384	9.899	0	12.143	0	6.071	4.928	5.667	0	21.778	32.254	5.939	8.623	1.417	0	6.071	4.958	4.958	0	0	4.25	4.25	0	0	11.549	3.85	8.249	19.798	0	0	14.849	1.848	57.744	57.744	0	57.744	10.779	433.082	0	173.233	15.398	15.398
134	97.307	43	2	21.21	0	25.714	36.964	36.964	2.4	0	7.36	11.829	3.68	13.714	7.36	7.36	56.571	41.893	0	60	0	0	19.714	13.8	34.5	7.886	11.829	29.571	29.571	12.321	2.76	10	3.333	7.143	17.143	6	6	12.857	6	22.5	8.4	45	8.4	8.4	10	21.429	107.143	71.429	28.571
135	101.293	37	1	27.48	55.682	0	32.017	32.017	11.136	0	13.661	0	0	5.543	6.375	6.375	24.5	6.773	0	0	8.538	0	3.187	11.953	5.578	3.187	51.227	0	0	0	12.807	11.549	0	3.85	49.495	37.121	0	37.121	0.97	28.872	115.489	10.779	23.098	0	173.233	61.869	0	82.492	82.492
136	94.438	50	1	21.97	0	11.549	35.575	35.575	12.374	0	7.083	5.312	3.542	6.159	7.083	0	27.222	40.318	37.121	23.098	0	0	53.125	0	66.406	18.973	28.46	28.46	11.384	2.214	2.656	5.389	0	3.85	9.239	0	0	14.849	11.549	57.744	57.744	57.744	57.744	23.098	24.748	0	433.082	230.977	230.977
137	101.353	41	2	17.53	0	150	30.804	61.607	4.286	0	32.857	9.857	3.067	11.429	13.143	13.143	47.143	69.821	16.071	100	23	3.286	32.857	80.5	28.75	16.429	9.857	49.286	9.857	10.268	4.929	10	3.333	3.333	8	6	6	6	5	70	9.333	20	9.333	0	10	10	375	13.333	13.333
138	106.504	45	2	25	0	23.571	33.884	33.884	2.2	0	14.457	0	3.373	12.571	14.457	14.457	25.929	38.402	7.071	22	0	0	18.071	12.65	31.625	7.229	5.06	27.107	5.06	11.295	2.53	10	3.333	17.857	8	6	6	32.143	5.5	25	0	50	9.333	0	21.429	10	0	13.333	71.429
139	107.009	45	2	20.7	0	135	11.089	27.723	9.643	0	11.829	0	5.914	25.714	11.829	0	42.429	62.839	14.464	18	7.393	7.393	14.786	10.35	10.35	14.786	0	22.179	8.871	1.725	11.089	25	17.857	17.857	17.143	12.857	0	32.143	4.5	22.5	18	45	45	45	150	53.571	53.571	71.429	28.571
140	97.512	39	2	24.01	8	0	24.643	24.643	8.571	0	4.907	3.68	0	4.267	10.514	4.907	37.714	11.171	0	16	1.227	1.227	5.257	9.2	23	5.257	3.68	39.429	19.714	16.429	3.943	25	0	17.857	85.714	0	0	6	4	20	0	16	7.467	7.467	600	10	21.429	28.571	13.333
141	109.283	37	2	16.44	0	0	30.804	30.804	10.714	2.667	6.133	4.6	6.571	11.429	13.143	13.143	23.571	13.964	0	20	0	0	46	57.5	57.5	6.571	4.6	49.286	49.286	0	0	70	0	50	85.714	0	0	12.857	5	70	9.333	20	20	20	0	53.571	0	71.429	0
142	103.547	51	2	21.91	300	0	61.607	30.804	4.286	0	6.133	4.6	6.571	5.333	6.133	6.133	47.143	97.75	32.143	50	0	0	3.067	5.367	11.5	32.857	4.6	69	9.857	10.268	24.643	4.667	3.333	3.333	8	0	0	6	2	56	0	16	16	7.467	600	10	107.143	28.571	28.571
143	95.851	58	2	18.9	0	48.214	27.723	55.446	9.643	0	11.829	4.14	5.914	10.286	11.829	11.829	59.4	62.839	5.786	18	14.786	7.393	14.786	51.75	51.75	29.571	22.179	44.357	22.179	9.241	11.089	25	17.857	3.333	8	12.857	32.143	32.143	4.5	63	8.4	18	0	18	150	10	375	28.571	0
144	101.147	51	1	21.05	68.056	68.056	15.653	39.132	13.611	0	7.792	5.844	3.896	6.775	7.792	0	29.945	44.35	8.167	11.857	1.948	0	20.87	6.818	36.523	20.87	5.844	12.522	12.522	2.435	6.261	11.549	8.249	20.623	0	6.929	6.929	14.849	6.352	97.01	27.717	27.717	27.717	27.717	11.549	0	173.233	164.984	32.997
145	92.91	52	2	18.18	120	17.143	24.643	24.643	8.571	0	4.907	0	0	0	0	4.907	52.8	55.857	0	40	0	0	36.8	9.2	23	13.143	19.714	39.429	0	16.429	27.6	50	3.333	35.714	8	6	6	12.857	8	50	20	100	50	50	375	53.571	150	142.857	0
146	95.432	50	1	24.28	0	190.556	39.132	39.132	5.444	3.388	16.696	5.844	0	6.775	41.741	7.792	83.845	44.35	20.417	25.407	1.948	1.948	41.741	36.523	36.523	20.87	31.306	31.306	12.522	13.044	6.261	11.549	8.249	20.623	9.239	6.929	6.929	103.94	6.352	25.985	20.788	20.788	20.788	20.788	61.869	123.738	433.082	82.492	15.398
147	112.299	42	2	18.36	0	58.929	33.884	33.884	11.786	0	6.747	5.06	3.373	12.571	14.457	14.457	25.929	38.402	7.071	55	0	3.614	7.229	5.903	12.65	18.071	10.843	54.214	27.107	4.518	5.421	4.667	3.333	17.857	17.143	0	6	12.857	5.5	140	20	20	9.333	9.333	10	10	150	13.333	13.333
148	104.036	31	2	19.38	58.929	23.571	33.884	33.884	4.714	0	14.457	0	0	31.429	14.457	14.457	25.929	15.361	0	22	0	3.614	36.143	31.625	31.625	7.229	0	54.214	10.843	22.589	5.421	25	7.143	17.857	0	32.143	32.143	32.143	11	55	22	22	22	22	21.429	600	107.143	142.857	0
149	96.725	44	2	18.01	0	120	9.857	49.286	8.571	2.133	26.286	7.886	2.453	22.857	26.286	10.514	18.857	55.857	12.857	40	1.227	1.227	36.8	46	46	13.143	7.886	55.2	19.714	8.214	3.943	50	7.143	3.333	17.143	6	6	64.286	11.2	63	18	45	8.4	8.4	375	375	375	28.571	71.429
150	95.276	46	1	22.97	190.556	0	15.653	39.132	13.611	0	16.696	5.844	8.348	6.775	16.696	7.792	59.889	44.35	8.167	63.519	10.435	20.87	8.348	14.609	36.523	20.87	5.844	12.522	31.306	2.435	2.922	5.389	0	8.249	9.239	0	0	6.929	12.704	97.01	12.935	12.935	12.935	0	0	0	61.869	164.984	15.398
151	102.919	36	2	20.09	0	8	24.643	24.643	17.143	4.571	26.286	3.68	2.453	22.857	26.286	10.514	52.8	11.171	5.143	112	6.571	1.227	26.286	128.8	23	26.286	7.886	39.429	55.2	3.286	3.943	140	17.857	100	85.714	180	32.143	180	11.2	56	7.467	40	7.467	7.467	600	107.143	21.429	13.333	200
152	103.75	46	2	18.52	0	165	33.884	33.884	4.714	0	6.747	0	7.229	12.571	14.457	14.457	51.857	76.804	7.071	22	0	0	50.6	88.55	31.625	18.071	27.107	54.214	5.06	11.295	5.421	50	7.143	35.714	85.714	0	0	64.286	11	63	18	90	0	8.4	53.571	53.571	53.571	13.333	0
153	105.124	47	2	19.82	0	150	30.804	30.804	10.714	0	32.857	9.857	0	28.571	32.857	13.143	23.571	34.911	6.429	20	3.286	3.286	16.429	28.75	28.75	16.429	24.643	24.643	49.286	10.268	4.929	25	7.143	17.857	17.143	12.857	64.286	32.143	2	55	22	22	10.267	22	600	375	375	71.429	28.571
154	90.648	50	2	21.35	0	0	6.325	33.884	4.714	0	14.457	0	0	0	0	6.747	10.371	215.05	17.679	0	3.614	3.614	36.143	12.65	63.25	3.373	5.06	10.843	10.843	4.518	2.53	50	3.333	35.714	17.143	0	0	12.857	5.5	22.5	45	90	18	45	21.429	107.143	600	13.333	28.571
155	91.406	46	1	21.16	0	10.394	32.017	12.807	4.455	0	13.661	4.781	3.187	11.879	13.661	6.375	24.5	6.773	3.118	51.97	3.415	1.594	17.076	29.883	11.953	6.83	10.245	10.245	10.245	4.269	2.391	11.549	3.85	20.623	9.239	6.929	6.929	103.94	10.394	28.872	10.779	23.098	10.779	23.098	11.549	11.549	173.233	15.398	15.398
156	103.529	57	2	21.88	0	58.929	33.884	67.768	11.786	0	36.143	10.843	7.229	62.857	36.143	36.143	25.929	38.402	7.071	55	1.687	1.687	18.071	31.625	31.625	7.229	10.843	27.107	5.06	11.295	13.554	25	7.143	3.333	17.143	6	0	32.143	5.5	63	8.4	8.4	8.4	8.4	600	21.429	53.571	13.333	0
157	101.353	30	1	25.6	61.869	0	14.23	14.23	4.95	3.08	7.083	0	0	6.159	7.083	7.083	152.445	7.526	103.94	10.779	0	1.771	3.542	6.198	0	3.542	0	11.384	0	2.214	2.656	5.389	3.85	20.623	19.798	0	0	103.94	2.31	31.759	63.519	25.407	25.407	127.037	123.738	0	0	82.492	230.977
158	98.459	57	1	18.83	27.222	136.112	15.653	39.132	5.444	0	16.696	31.306	3.896	6.775	41.741	16.696	59.889	44.35	0	11.857	4.174	1.948	41.741	36.523	73.047	8.348	5.844	5.844	31.306	5.218	15.653	28.872	20.623	20.623	19.798	0	6.929	14.849	6.352	69.293	27.717	69.293	69.293	27.717	692.931	433.082	173.233	82.492	164.984
159	86.798	51	1	35.59	68.056	12.704	15.653	39.132	13.611	3.388	16.696	5.844	3.896	14.519	7.792	7.792	83.845	44.35	8.167	25.407	0	1.948	41.741	36.523	14.609	8.348	5.844	31.306	62.611	13.044	15.653	11.549	3.85	8.249	9.239	6.929	14.849	14.849	12.704	28.872	10.779	23.098	23.098	10.779	692.931	11.549	173.233	15.398	82.492
160	108.316	44	2	20.7	0	135	55.446	55.446	19.286	0	5.52	4.14	5.914	10.286	5.52	11.829	42.429	62.839	5.786	90	1.38	2.957	29.571	25.875	25.875	2.76	8.871	22.179	8.871	9.241	11.089	25	17.857	35.714	17.143	6	0	12.857	9	70	9.333	20	20	9.333	10	10	150	13.333	142.857
161	95.348	56	2	17.22	0	48.214	55.446	27.723	9.643	0	29.571	8.871	5.914	25.714	5.52	11.829	42.429	31.42	0	45	1.38	14.786	14.786	10.35	25.875	14.786	8.871	22.179	22.179	9.241	11.089	50	7.143	35.714	17.143	6	6	12.857	9	63	8.4	18	8.4	8.4	150	21.429	375	71.429	13.333
162	96.465	50	2	20.83	0	128.571	36.964	36.964	5.143	3.2	15.771	29.571	7.886	34.286	15.771	0	11.314	41.893	19.286	24	27.6	0	55.2	34.5	34.5	19.714	11.829	29.571	0	12.321	5.914	10	7.143	7.143	17.143	32.143	0	32.143	6	22.5	18	0	18	0	600	375	0	0	0
163	94.338	41	1	29.4	11.549	0	35.575	6.641	2.31	0	7.083	0	0	0	7.083	7.083	27.222	16.127	0	23.098	0	0	37.946	0	6.198	7.589	0	11.384	0	11.858	2.656	28.872	0	8.249	49.495	0	0	6.929	11.549	80.842	0	161.684	23.098	0	11.549	61.869	61.869	82.492	164.984
164	103.08	46	2	19.6	19.286	0	27.723	27.723	9.643	0	0	0	2.76	25.714	11.829	11.829	42.429	31.42	14.464	45	14.786	7.393	29.571	51.75	25.875	14.786	22.179	44.357	44.357	9.241	4.436	0	3.333	7.143	17.143	0	32.143	32.143	9	50	20	0	0	20	0	53.571	150	71.429	71.429
165	91.701	52	1	25.31	0	155.91	89.648	89.648	11.136	2.772	6.375	71.718	17.076	83.152	34.152	95.625	24.5	72.572	46.773	51.97	17.076	3.415	47.812	59.765	59.765	17.076	25.614	25.614	10.245	10.672	25.614	28.872	20.623	0	98.99	14.849	14.849	103.94	5.197	12.704	25.407	25.407	0	11.857	24.748	11.549	123.738	0	0
166	102.83	37	1	24.04	10.394	0	5.977	5.977	2.079	0	0	0	3.187	5.543	6.375	0	4.573	0	3.118	9.701	0	0	6.83	0	11.953	17.076	4.781	10.245	4.781	4.269	0	5.389	3.85	3.85	9.239	0	0	0	0.97	28.872	0	23.098	10.779	10.779	173.233	0	61.869	32.997	230.977
167	103.336	53	2	20.83	0	42.857	4.6	9.857	3.429	0	4.907	3.68	0	4.267	4.907	4.907	18.857	11.171	5.143	40	1.227	1.227	13.143	9.2	9.2	13.143	7.886	19.714	3.68	1.533	0	25	3.333	17.857	42.857	6	0	64.286	0.747	56	7.467	7.467	7.467	7.467	10	600	0	13.333	28.571
168	101.832	42	2	25.89	150	10	30.804	30.804	10.714	2.667	13.143	9.857	3.067	11.429	6.133	6.133	23.571	13.964	0	20	3.286	3.286	32.857	28.75	28.75	6.571	9.857	24.643	24.643	4.107	12.321	10	3.333	3.333	0	12.857	6	12.857	10	45	18	18	18	18	10	21.429	375	71.429	13.333
169	98.631	56	2	22.77	0	48.214	27.723	27.723	9.643	2.4	11.829	4.14	2.76	25.714	11.829	5.52	21.214	87.975	14.464	45	1.38	1.38	14.786	10.35	10.35	14.786	22.179	44.357	22.179	9.241	4.436	10	17.857	7.143	85.714	6	0	32.143	4.5	9	0	8.4	0	8.4	600	0	375	13.333	0
170	99.414	50	1	20.15	0	55.682	12.807	32.017	4.455	0	0	0	0	5.543	6.375	0	9.8	14.514	6.682	103.94	1.594	1.594	17.076	11.953	29.883	17.076	10.245	10.245	4.781	4.269	5.123	28.872	3.85	41.246	98.99	0	0	14.849	0.97	69.293	69.293	12.935	69.293	12.935	61.869	61.869	692.931	577.443	0
171	106.375	50	2	22.13	23.571	58.929	67.768	67.768	2.2	0	36.143	0	7.229	0	36.143	6.747	51.857	38.402	49.5	55	25.3	1.687	101.2	12.65	88.55	18.071	27.107	75.9	10.843	4.518	37.95	25	3.333	17.857	17.143	90	0	32.143	11	8	7.467	80	40	7.467	600	0	21.429	0	71.429
[truncated: 133 more columns]
